# Supplementary material for: A Novel Missense Variant in Ultrarare SLC35A1-CDG Alters Cellular Glycosylation, Lipid, and Energy Metabolism Without Affecting CDG Serum Markers
Source: Hum Mutat. 2025 Jun 26;2025:6290620. doi: 10.1155/humu/6290620 (PMC12226171; doi:10.1155/humu/6290620)
Supplement: Supporting Information 4 — Table S1: N-Glycans determined by LC-MS analysis in serum and fibroblasts. N-Glycans derived from whole serum glycoproteins and from skin fibroblasts of a healthy control and of the SLC35A1-CDG were analysed by LC-MS. Intensities of N-glycan peaks were calculated by normalizing to the sum of all assigned peaks. Structural assignment of N-glycans follows the Symbol Nomenclature for Glycans (SNFG) guidelines (Glycobiology 29:620-624, 2019; PMID 31184695). [file 6290620.f4.xls]

## Sheet: Sheet
Supplementary Table 1:
Whole serum N-glycan analysis by LC-MS.
N-glycans derived from whole serum glycoproteins of a healthy control pool (n=120) and of the SLC35A1-CDG case (n=1) were analysed by LC-MS.
Intensities of N-glycan peaks were calculated by normalizing to the sum of all assigned peaks.
Structural assignment of N-glycans follows the Symbol Nomenclature for Glycans (SNFG) guidelines (Glycobiology 29:620-624, 2019; PMID 31184695).
	Structural Assignment	control pool [%]	Patient [%]
	F(6)A2	4.04	6.05
	M5	2.27	3.32
	F(6)A2(6)G(4)1	3.57	4.7
	F(6)A2(3)G(4)1	1.55	2.01
	F(6)A2(6)BG(4)1	0.7	1.09
	M6 D3	0.38	0.59
	M6	1.93	2.17
	F(6)A2G(4)2	3.01	3.69
	M5A1G(4)1	0.76	0.94
	F(6)A2BG(4)2	0.35	0.49
	F(6)A2(6)G(4)1S(6)1	1.59	1.99
	M7	0.41	0.53
	F(6)A2G(4)2S(3)1	0.44	0.43
	A2G(4)2S(6)1	7.82	8.07
	F(6)A2G(4)2S(6)1	3.96	4.64
	F(6)M4A1G(4)1S(6)1	0.67	0.8
	F(6)A2BG(4)2S(6)1	2.6	2.73
	A2G(4)2S(3,6)2	5.13	5.22
	A3G(4)3S(3)1	0.34	0.19
	A2G(4)2S(6,6)2	40.39	38.91
	M9	2.53	<0.1
	F(6)A2G(4)2S(6,6)2	4.31	4.09
	F(6)A2BG(4)2S(6,6)2	1.01	0.82
	F(6)A4Lac3	1	<0.1
	A3S(6)1G(4,4,3)3S(3,3)2	0.32	<0.1
	F(6)A3G(4)3S(3,3)2	0.11	<0.1
	M10 a3D1,a3D3,a2D4(2)	0.11	0.14
	F(6)A3G(4)3S(3,3,3)3	0.39	<0.1
	A3G(4)3S(3,3,6)3	0.52	0.23
	F(6)A4G(4)4Lac1	0.19	<0.1
	A3G(4)3S(3,6,6)3	4.51	2.88
	A3G(4)3S(6,6,6)3	3.1	<0.1
	Non-Sialylated Glycans	22.79	30.43
	Mono-Sialylated Glycans	17.42	18.84
	Di-Sialylated Glycans	50.96	49.03
	Tri-Sialylated Glycans	8.83	0.23
	De-Fucosylated Glycans	70.52	61.78
	High Mannose Glycans	7.63	6.76
N-glycan analysis by LC-MS of control and patient fibroblasts.
N-glycans isolated from cells of a healthy control (n=1) and of the SLC35A1-CDG patient (n=1) were analysed by LC-MS.
Intensities of N-glycan peaks were calculated by normalizing to the sum of all assigned peaks.
Structural assignment of N-glycans follows the Symbol Nomenclature for Glycans (SNFG) guidelines (Glycobiology 29:620-624, 2019; PMID 31184695).
	Structural Assignment	control [%]	Patient [%]
	M1	1.13	0.96
	M2	4.56	3.38
	M3	2.6	5.08
	F(6)M3	8.12	8.97
	M4	1.06	1.32
	F(6)A1	0.59	1.32
	F(6)M4	0.72	0.48
	M4A1	0.16	0.25
	F(6)A2	0.43	0.39
	A1[3]G(4)1	0.09	0.08
	F(6)A1[3]G(4)1	0.65	0.69
	M5	4.89	7.18
	F(6)A3	0.25	0.19
	F(6)M5	0.66	0.44
	M5A1 Isomer	0.45	0.42
	F(6)A2[3]G(4)1	0.51	0.66
	F(6)A2[6]BG(4)1	0.3	0.26
	F(6)M4A1G(4)1	1.52	1.35
	M6	8.08	8.35
	F(6)A2[6]G(4)1S(3)1	0.13	0.09
	F(6)A2G(4)2	5.01	3.07
	M5A1G(4)1	1.02	0.66
	F(6)A2BG(4)2	0.48	<0.1
	F(6)A2[3]G(4)1S(3)1	0.42	0.42
	F(6)A2[6]G(4)1S(6)1	0.78	2.1
	F(6)M5A1G(4)1	0.56	2.1
	M7	5.55	5.36
	F(6)A2G(4)2S(3)1	3.8	3.86
	A2G(4)2S(3)1	0.83	1.7
	F(6)A2[3]G(4)1S(6)1	0.1	0.18
	F(6)A2G(4)2S(6)1	1.82	1.55
	F(6)A3G(4)3	4.66	5.42
	A2G(4)2S(3,6)2	8.24	7.36
	A3G(4)3S(3)1	1.37	1.24
	A2G(4)2S(6,6)2	2.6	2.68
	F(6)A3G(4)3S(3)1	0.69	0.47
	M9	9.74	9.67
	F(6)A4G(4)4	1.2	1.33
	F(6)A3G(4)3Lac1	0.11	0.41
	A3S(6)1G(4,4,3)3S(3,3)2	1.45	0.38
	M10 a3D1,a3D3,a2D4(2)	2.25	2.85
	F(6)A4G(4)4S(3)1	3.59	2.29
	F(6)A3G(4)3S(3,3,3)3	1.27	0.78
	A3G(4)3S(3,3,6)3	0.29	0.5
	A3G(4)3S(3,6,6)3	3	1.83
	F(6)A4Lac4	0.39	0.17
	M11 a3D1,[D2(1),D3(1)],a2D4(2)	0.88	0.62
	A3G(4)3S(6,6,6)3	0.55	0.16
	A3S(6)1G(4,4,3)3S(6,3,3)3 Isomer	0.45	0.8
	Non-Sialylated Glycans	68.64	67.34
	Mono-Sialylated Glycans	13.52	9.89
	Di-Sialylated Glycans	10.84	18.33
	Tri-Sialylated Glycans	6.56	3.64
	De-Fucosylated Glycans	61.23	63.59
	High Mannose Glycans	35.04	40.43
